# Supplementary material for: Synthesis of Thermo-Responsive Monofunctionalized Diblock Copolymer Worms
Source: Polymers (Basel). 2023 Nov 30;15(23):4590. doi: 10.3390/polym15234590 (PMC10708438; doi:10.3390/polym15234590)
Supplement: Supplementary file 1 [file polymers-15-04590-s001.zip]

Archive with 1 entries (1 files):
- polymers-2720505-supplementary.pdf
